# Supplementary material for: Anti-SARS-CoV-2 Agents in Artemisia Endophytic Fungi and Their Abundance in Artemisia vulgaris Tissue
Source: J Fungi (Basel). 2023 Sep 5;9(9):905. doi: 10.3390/jof9090905 (PMC10532694; doi:10.3390/jof9090905)
Supplement: Supplementary file 1 [file jof-09-00905-s001.zip]

Archive with 1 entries (1 files):
- jof-2569432-supplementary.pdf
